# Supplementary material for: Streamlined Full-Length Total RNA Sequencing of Paraformaldehyde-Fixed Brain Tissues
Source: Int J Mol Sci. 2024 Jun 13;25(12):6504. doi: 10.3390/ijms25126504 (PMC11204141; doi:10.3390/ijms25126504)
Supplement: Supplementary file 1 [file ijms-25-06504-s001.zip]

Archive with 1 entries (1 files):
- ijms-3005799-supplementary.pdf
